# Supplementary material for: RNA-seq Co-Expression Analysis Reveals a Midgut-Associated Digestive Gene Module in Helicoverpa armigera
Source: BioTech (Basel). 2026 Jul 13;15(3):53. doi: 10.3390/biotech15030053 (PMC13398162; doi:10.3390/biotech15030053)
Supplement: Supplementary file 1 [file biotech-15-00053-s001.zip]

Archive with 1 entries (1 files):
- biotech-4365100-supplementary.pdf
